# Supplementary material for: cophesim: a comprehensive phenotype simulator for testing novel association methods
Source: F1000Res. 2017 Aug 1;6:1294. [Version 1] doi: 10.12688/f1000research.11968.1 (PMC5605948; doi:10.12688/f1000research.11968.1)
Supplement: Supplementary file 1 [file f1000research-6-12938-s0000.tgz]

Archive with 1 entries (1 files):
- c65c7ddd-d305-4043-a722-e850f2413f10.docx
